# Supplementary material for: Validation of visual analogue scales to assess occupational stress compared to the Karasek questionnaire: A cross sectional study
Source: PLoS One. 2026 Feb 10;21(2):e0340209. doi: 10.1371/journal.pone.0340209 (PMC12890140; doi:10.1371/journal.pone.0340209)
Supplement: S3 File — (XLSX) [file pone.0340209.s003.xlsx]

## Sheet: database
id	measurement_time	age	sex	family_statut	nb_child	level_of_education	occupation	management_yn	nb_hours_week	BMI	smoking	alcohol	social_support_vas	job_control_vas	job_demand_vas	gen_support_work_vas	soc_hierarchy_vas	soc_colleague_vas	karasek_10	karasek_12	karasek_13	karasek_14	karasek_11	karasek_15	karasek_16	karasek_17	karasek_18	karasek_4	karasek_6	karasek_8	karasek_2	karasek_5	karasek_7	karasek_1	karasek_3	karasek_9	karasek_22	karasek_21	karasek_23	karasek_26	karasek_20	karasek_19	karasek_25	karasek_24	lat_decision	charge_psycho	soutien_colleg	soutien_hierar	soutien_social
1	j0_arm_1	43	1	1	0	6	1	1	6	24.0741	0	0	88	91	91	92	92	91	4	4	1	2	4	3	4	4	2	4	1	4	1	4	4	4	4	4	4	4	4	4	4	4	4	4	96	31	16	16	32
2	j0_arm_1	62	1	1	2	6	1	1	5	23.9591	0	1	29	73	73	39	25	37	2	2	3	2	3	3	2	2	2	3	2	3	2	3	3	3	3	3	3	2	3	3	2	3	3	2	72	20	11	10	21
3	j0_arm_1	32	0	1	2	4	2	0	3	23.6244	0	0	74	85	36	80	64	83	2	2	4	1	2	4	2	1	1	4	1	3	4	3	4	4	3	4	3	3	4	4	3	4	4	4	82	16	16	13	29
4	j0_arm_1	24	1	1	0	5	1	0	4	23.5102	0	2	66	55	38	53	54	81	2	2	3	2	2	3	3	2	2	3	1	3	3	3	2	3	3	3	3	3	4	3	3	3	4	3	72	20	14	12	26
5	j0_arm_1	23	0	1	0	5	1	0	4	22.5827	0	1	82	61	35	92	71	92	2	2	4	1	2	3	3	2	3	3	2	3	2	3	3	3	3	3	3	3	3	4	4	4	4	4	72	19	15	14	29
6	j0_arm_1	33	1	1	0	6	1	1	6	21.9136	0	0	94	86	99	84	69	99	4	4	3	2	4	4	4	4	3	4	2	4	3	4	4	4	4	4	3	3	4	4	3	3	4	4	88	31	16	12	28
7	j0_arm_1	27	0	1	0	6	1	0	4	19.5717	0	1	89	83	85	85	87	88	3	3	2	2	3	3	3	2	2	3	2	3	3	4	4	4	3	3	4	3	4	4	4	4	4	4	76	24	16	15	31
9	j0_arm_1	39	0	1	5	1	5	0	2	22.6562	1	0	21	60	68	39	44	62	4	3	2	3	4	3	3	3	3	3	3	3	4	3	1	2	2	1	3	2	3	3	2	2	3	3	52	29	12	9	21
10	j0_arm_1	40	0	1	5	4	1	1	5	21.4109	1	1	40
12	j0_arm_1	63	0	1	0	3	2	0	4	23.8751	0	0	36	67	85	36	30	59	3	3	2	3	3	3	4	3	3	2	3	3	3	3	4	3	2	3	3	3		3	2	3	3	3	62	28	9	11	20
13	j0_arm_1	27	0	2	0	4	2	0	5	25.6369	0	1	80	70	80	88	71	89	2	3	1	3	3	3	4	4	3	1	1	3	3	4	3	3	3	3	3	3	4	3	3	3	3	3	68	29	13	12	25
14	j0_arm_1	26	0	2	0	4	2	0	4	21.2953	0	0	22	31	83	21	23	50	3	4	2	3	4	3	4	4	4	3	3	2	4	2	2	2	3	2	2	2	3	3	2	2	3	3	52	32	12	8	20
15	j0_arm_1	38	0	1	2	5	1	1	4	27.5482	0	1	60	77	79	29	37	27	4	3	2	4	3	3	4	4	3	3	2	2	3	3	3	3	2	3	2	2	3	2	2	1	3	2	64	31	10	7	17
16	j0_arm_1	32	0	1	2	5	1	0	3	23.9512	0	1	31	70	69	84	55	67	3	3	3	3	3	3	4	3	4	3	2	3	2	3	3	3	2	3	3	3	3	4	3	3	3	3	70	28	13	12	25
18	j0_arm_1	51	0	1	1	1	2	0	4	17.6309	0	0	33						3	2	2	2	3	3	3	3	2	3	2	3	2	3	3	3	2	3	3	3	3	3	3	3	3	3	70	24	12	12	24
19	j0_arm_1	33	0	2		3	2	0	4	23.8754	0	0	55	75	50	26	0	78	2	3	3	4	3	2	4	2	3	3	2	3	3	2	3	3	1	4	3	3	4	4	3	2	4	4	66	25	16	11	27
20	j0_arm_1	57	0	1	1	6	1	1	5	21.6713	0	0	26	51	50	26	25	70	3	2	3	3	2	3	3	2	4	4	2	4	3	3	3	3	3	3	2	3	2	2	3	2	3	2	78	24	9	10	19
21	j0_arm_1	30	1	1	0	4	2	0	4	19.9573	0	0	73	89	74	66	17	65	3	2	3	4	2	4	4	2	3	3	1	3	3	3	3	4	2	3	3	3	4	3	3	3	3	3	74	26	13	12	25
22	j0_arm_1	49	0	1	2	5	1	1	5	27.3982	0	0	61	58	94	48	3	54	4	4	1	3	3	3	4	4	4	3	2	3	3	3	4	2	3	2	3	2	3	2	3	3	3	3	68	33	11	11	22
23	j0_arm_1	27	0	1	0	4	1	1	4	21.3039	0	2	69	78	81	78	50	68	2	3	2	3	3	3	3	3	3	3	2	3	3	3	3	3	3	3	3	2	2	2	3	3	3	3	70	26	10	11	21
24	j0_arm_1	39	0	1	1	4	2	0	4	20.0773	0	0	16	67	100	32	10	50	3	4	1	2	4	4	4	3	2	3	1	3	3	3	3	3	1	3	2	3	3	2	2	2	3	3	70	30	11	9	20
25	j0_arm_1	33	1	1	1	5	1	0	4	29.6495	0	0	73	62	55	94	55	62	2	2	1	1	2	3	1	1	1	1	1	3	2	3	3	3	3	3	3	3	3	3	3	3	3	3	68	17	12	12	24
26	j0_arm_1		0	2	0	4	2	0	1	23.8751	0	1	29	70	57	68	67	70	3	2	3	2	2	3	1	1	1	2	3	3	3	2	2	3	1	3	3	3	3	3	3	3	3	3	54	17	12	12	24
27	j0_arm_1	49	1	1	1	2	5	1	4	35.7496	0	2	48	50	64	50	50	50	3	3	2	3	3	4	4	3	4	2	3	2	3	2	2	3	3	3	2	2	3	2	3	3	3	3	54	30	11	10	21
28	j0_arm_1	49	1	1	1	4	2	0	1	19.7531	0	0	47
29	j0_arm_1	47	0	1	2	3	5	0	4	22.8624	0	1	50	50	22	91	77	50	3	3	3	2	2	1	3	2	1	3	2	3	4	1	3	3	1	3	3	3	2	2	3	3	3	3	60	19	10	12	22
30	j0_arm_1	62	1	1	0	5	2	0	4	25.0995	0	2	39	30	41	33	17	70	3	2	2		3	4	4	3	2	3	1	2		3	3	4	3	3	2	2	3	3	2	2	4	4		24	14	8	22
31	j0_arm_1	43	0	1	2	3	2	1	4	25.2092	0	1	61	62	61	83	75	40	2	2	3	3	3	4	4	3	3	3	2	2	3	3	3	3	3	3	3	3	3	2	3	3	2	2	66	26	9	12	21
32	j0_arm_1	47	0	1	1	4	2	0	4	22.8571	0	0	62
33	j0_arm_1	49	1	1	1	2	2	0	1	19.7531	0	0				66	19	79	1	1	1	3	1	2	2	1	1	3	1	3	4	1	2	4	1	1	1	1	4	4	1	1	3	4	60	16	15	4	19
34	j0_arm_1	45	0	1	2	4	1	1	5	21.2183	2	0	22	56	74	50	50	50	3	3	3	3	3	3	4	3	3	3	2	3	3	3	3	4	4	3	3	3	3	4	3	3	3	3	74	27	13	12	25
35	j0_arm_1	42	0	1	2	5	1	0	5	23.3887	0	1	75	60	52	72	32	84	3	2	3	2	3	3	3	2	3	3	2	3	2	3	3	3	3	3	4	4	4	4	4	4	4	4	72	23	16	16	32
36	j0_arm_1	38	0	1	2	4	2	0	4	18.3058	0	0	11	19	3	1	23	23	4	4	2	3	3	3	3	2	2	1	3	2	4	2	2	2	1	1	1	1	2	2	1	1	2	1	38	27	7	4	11
37	j0_arm_1	33	0	1	1	5	2	0	3	25.6055	0	0	70	71	69	78	85	83	2	2	3	2	3	3	2	2	3	2	2	3	3	3	3	3	2	3	3	3	3	3	3	2	3	3	64	21	12	11	23
38	j0_arm_1	31	1	1	0	6	1	1	5	19.052	0	1	28
40	j0_arm_1	37	0	1	2	5	1	0	4	23.2335	0	1	50	56	55	62	28	87	2	2	3	2	2	3	3	2	2	2	2	3	3	3	4	3	3	3	3	3	4	4	3	3	4	4	68	20	16	12	28
41	j0_arm_1	63	0	2	1	4	2	0	4	22.5466	0	0	51	98		50			1	2	4	1	2	3	1	1	4	4	1	1	2	3	3	3	3	2	3	3	3	3				2	70	16	8	6	14
42	j0_arm_1	34	0	1	1	4	2	0	4	25.5937	0	0	14	52	5	20	18	50	2	1	4	1	1	2	3	4	4	2	3	3	3	2	2	3	3	2	2	1	4	3	1	1	3	3	56	19	13	5	18
43	j0_arm_1	33	1	1	2	4	2	0	4	33.4977	0	0	17	21	23	10	1	84	3	4	2	3	4	3	4	3	2	3	2	4	3	3	4	4	2	3	2	3	4	4	3	2	4	3	76	29	15	10	25
44	j0_arm_1	44	1	1	2	4	1	0	5	25.2493	0	0	75	78	79	8	10	24	2	2	3	4	2	3	3	2	3	1	2	3	3	2	3	3	3	2	1	1	3	2	1	2	3	2	58	23	10	5	15
45	j0_arm_1	28	1	2	0	6	1	1	6	35.8327	0	1	38	100	77	0	0	63	3	4	2	4	4	3	4	3	1	4	2	4	3	4	2	4	1	3	3	1	4	3	3	1	4	4	76	29	15	8	23
46	j0_arm_1	31	0	1	0	6	1	1	6	19.9219	0	0		82	92	79	0	56	4	4	1	2	4	4	4	4	4	3	2	1	3	4	3	4	1	2	2	2	4	3	3	4	3	3	60	34	13	11	24
47	j0_arm_1	51	0	1	0	3	2	0	4	24.6097	0	1	10	61	62	5	14	32	2	3	3	2	3	4	2	2	3	3	2	3	4	4	3	4	2	3	2	1	3	2	2	1	2	2	70	23	9	6	15
48	j0_arm_1	37	0	1	0	5	1	1	5	24.093	0	1	83	55	71	68	50	91	3	3	2	3	4	3	3	3	2	3	3	3	2	3	4	4	3	3	3	3	4	4	3	3	4	4	72	27	16	12	28
49	j0_arm_1	26	0	1	0	5	1	0	5	19.5717	0	2	61	29	75	50	17	62	3	3	3	2	3	3	4	3	2	3	2	3	3	4	3	4	2	3	3	3	4	4	3	3	4	4	72	25	16	12	28
51	j0_arm_1	42	1	1	1	4	2	0	4	20.9573	1	2	55		63				3	2	2	2	2	3	4	2	2	3	2	3	3	2	3	3	2	3	3	3	3	3	3	3	3	3	66	23	12	12	24
52	j0_arm_1	61	1	1	2	5	1	1	5	20.6193	0	1	28	69	76	78	50	68	3	3	2	2	3	3	4	4	4	3	2	3	2	3	3	3	3	3	3	3	3	3	3	3	3	3	72	29	12	12	24
53	j0_arm_1	49	0	2	3	4	2	0	3	22.0386	0	0	50	24	26	25	25	23	3	2	3	3	2	3	4	4	4	3	2	3	3	2	3	3	3	3	3	3	2	2	3	3	3	3	68	27	10	12	22
55	j0_arm_1	44	0	1	2	3	2	0	5	23.9512	1	0	11
56	j0_arm_1	41	0	1	2	5	1	0	4	18.3594	0	1	19	98	87	93		72	3	3	2	1	3	3	2	1	1	4	1	3	1	4	4	4	4	4	4	3	4	3	3	3	3	3	92	20	13	13	26
57	j0_arm_1	50	0	1	2	5	1	1	6	21.7993	0	0	40	31	70	56	53	86	3	3	2	3	2	3	4	3	4	3	2	2	2	4	4	3	4	3	2	3	3	2	3	3	4	4	74	28	13	11	24
58	j0_arm_1	27	0	1	0	6	1	0	5	18.8707	0	0	55	65	74	62	35	89	3	3	2	2	3	3	3	3	2	3	3	2	3	3	3	3	2	3	3	3	3	3	3	4	3	3	60	25	12	13	25
59	j0_arm_1	42	0	1	0	6	1	1	4	19.91	0	0	89	91	92	90	94	100	4	2	4	3	4		4		1	4	1	4	3	4	4	3	2	3	2	3	4	3	3	3	3	3	84	19	13	11	24
60	j0_arm_1	26	1	2	0	4	2	1	4	22.546	3	0	58
61	j0_arm_1	33	0	1	1	4	2	0	4	19.8141	0	0	83	76	67	83	59	84	3	2	3	2	2	3	3	3	2	3	2	3	3	3	3	3	3	3	3	3	3	3	4	3	4	4	70	22	14	13	27
62	j0_arm_1	28	0	2	0	3	2	0	4	27.1809	0	0	63	51	70	22	15	79	2	4	3	2	4	2	2	3	1	1	2	3	4	2	2	3	2	4	2	2	3	4	2	1	4	4	56	22	15	7	22
63	j0_arm_1	42	0	1	0	6	1	1	4	19.91	0	0	89	96	93	50	50	92	4	2	3	1	3	3	3	3	1	4	1	4	3	4	4	3	3	4	3	2	3	3	3	2	3	4	88	22	13	10	23
65	j0_arm_1	25	0		0	5	6		4	37.1802	0	2	100	67	74	59		100	3	1	3	2	2	3	3	1	3	4	1	3	2	4	3	4	3	4	3	2	4	3	3	3	3	3	86	20	13	11	24
66	j0_arm_1	38	0	1	2	6	1	0	4	24.0346	0	0	63	72	66	88	76	77	2	2	3	2	4	3	2	3	2	4	2	3	3	3	4	4	3	4	3	4	3	3	4	4	3	3	80	22	12	15	27
67	j0_arm_1	25	0	2	0	6	6	0	6	25.7117	0	1	35	75	71	34	32	79	3	2	3	2	4	4	3	2	2	4	2	3	2	4	4	4	2	4	3	3	3	3	2	3	3	3	82	24	12	11	23
68	j0_arm_1	28	0	1	0	6	6	0	4	23.7954	0	2	80	80	27	100	69	91	1	1	4	1	2	4	2	1	3	4	1	3	2	4	4	4	4	4	2	4	3	3	4	4	3	3	90	16	12	14	26
69	j0_arm_1	38	0	2	2	5	1	1	4	21.6041	0	0	50	53	69	21	6	19	3	3	3	4	3	4	4	4	4	2	3	3	2	3	3	3	3	3	2	1	3	1	2	2	2	2	64	31	8	7	15
70	j0_arm_1	48	1	1	2	4	2	1	5	26.2596	2	2	37	76	68	58	35	73	3	3	3	2	3	3	4	4	4	2	2	3	4	3	3	4	3	3	3	2	3	2	2	3	3	3	66	28	11	10	21
71	j0_arm_1	47	0	2	2	6	2	1	4	22.5896	0	1	84	77	21	100	64	100	2	1	4	1	2	2	2	2	1	4	1	4	3	2	3	3	4	3	4	4	4	4	4	4	4	4	82	14	16	16	32
72	j0_arm_1	42	0	1	2	4	2	0	4	28.6215	0	1	29
73	j0_arm_1	46	0	2	0	5	1	0	4	18.3594	0	0	44	40	52	71	42	68	3	2	3	3	2	3	3	2	3	2	2	3	3	3	2	3	1	2	4	4	4	3	3	4	3	3	58	23	13	15	28
75	j0_arm_1	53	0	1		5	2	0	4	24.0238	0	1	12	89	50	72	21	83	2	2	3	2	3	3	4	4	2	4	2	4	2	3	4	3	4	4	3	3	4	4	3	3	4	4	86	24	16	12	28
76	j0_arm_1	52	0	1	1	5	1	0	5	24.3375	0	2	10	38	87	7	10	9	4	4	1	3	4	4	3	3	2	2	4	3	2		3	3	2	2	2	2	3	2	2	1	3	2		31	10	7	17
77	j0_arm_1	41	0	1	1	4	2	0	4	21.6413	0	1	15	50	90	6	5	81	4	4	1	3	4	4	4	4	3	2	3	3	3	4	3	3	3	3	2	1	3	3	1	1	3	3	64	34	12	5	17
78	j0_arm_1	27	1	2	0	6	6	0	4	24.4898	0	1	67	100	70	93	12	71	2	2	4	2	3	3	1	2	3	4	1	3	2	4	3	4	2	3	4	3	4	3	4	4	3	2	82	19	12	15	27
79	j0_arm_1	32	0	1	1	5	1	1	4	21.3578	2	1	62
80	j0_arm_1	27	1	1	0	5	1	1	5	22.6422	0	1	74	73	77	83	69	72	2	2	3	2	3	3	4	3	3	3	1	4	2	2	4	3	3	1	3	3	4	3	4	4	4	4	76	24	15	14	29
81	j0_arm_1	42	0	2	2	4	1	0	4	28.9051	0	1	68	76	38	50	0	92	3	2	3	2	2	4	3	2	2	3	2	3	3	3	3	4	3	2	3	3	3	3	3	3	3	3	70	22	12	12	24
82	j0_arm_1	29	0	1	0	5	1	0	4	20.148	0	2	77	85	70	76	72	84	3	1	3	2	2	3	3	2	3	3	2	3	3	3	3	3	3	3	3	3	3	3	3	3	3	3	70	21	12	12	24
83	j0_arm_1	41	0	1		5	2	0	4	26.0617	0	0	24	24	77	0	66	50	3	3	2	3	3	3	4	4	2	2	3	2	3	3	3	3	2	2	2	2	3	3	2	2	3	3	54	28	12	8	20
84	j0_arm_1	44	0	1	0	3	2	0	4	27.2392	0	0	58
85	j0_arm_1	54	0	2	2	4	2	0	4	27.5134	3	0	30	84	79	50	1	64	3	3	3	3	3	3	4	2	2	4	2	3	3	3	2	3	3	3	3	3	3	2	3	3	3	3	72	25	11	12	23
86	j0_arm_1	37	1	1	1	5	1	1	5	27.1178	0	1	67	74	23	29	38	80	3	2	3	3	3	3	4	2	4	3	1	3	2	3	3	3	3	3	2	3	3	4	3	3	3	3	76	26	13	11	24
87	j0_arm_1	43	0	1	1	6	1	0	4	16.5607	0	1	73	86	78	23	26	84	4	4	1	1	4	4	3	2	2	3	2	3	1	4	4	4	2	3	2	2	3	3	2	1	4	4	78	28	14	7	21
88	j0_arm_1	57	0	1	0	3	2	0	4	23.5304	5	4	69	16	82	67	19	83	4	3	3	2	4	4	3	4	3	1	3	1	3	4	2	4	1	3	2	2	4	4	3	3	4	4	48	29	16	10	26
89	j0_arm_1	24	0	1	0	3	2	0	4	21.0938	0	1	65	69	73	40	14	82	3	3	2	2	4	2	4	4	2	2	2	3	3	2	3	4	1	3	3	2	3	3	2	3	3	3	62	27	12	10	22
90	j0_arm_1	56	0	1	0	4	2	0	3	25.1532	0	0	23	65	80	71	27	96	3	4	2	2	4	3	3	3	2	3	2	3	3	3	3	3	2	4	3	3	4	4	3	3	4	4	70	27	16	12	28
91	j0_arm_1	41	0	1	2	5	2	0	4	20.9572	0	0	61	60	66	60	61	81	2	2	2	3	2	3	4	4	3	2	2	2	3	2	3	4	2	2	2	3	3	3	3	3	3	3	58	26	12	11	23
92	j0_arm_1	60	0	1	1	4	2	0	4	31.2488	0	0	61	93	94	92	91	92	4	3	3	2	4	4	2	2	2	4	4	4	2	4	4	4	4	3	3	3	4	4	4	3	3	3	80	25	14	13	27
93	j0_arm_1	55	0	1	0	4	2	0	4	31.2295	0	1	95	62	81	72	61	88	3	3	2	2	2	2	4	3	1	3	2	3	3	3	2	4	4	3	3	3	3	3	3	3	3	3	72	23	12	12	24
95	j0_arm_1	48	0	1	1	4	2	0	4	25.5296	0	1	27	37	88	52	7	89	3	3	2	2	4	4	3	3	2	3	2	3	2	3	3	3	2	3	3	3	3	3	3	3	3	3	70	27	12	12	24
96	j0_arm_1	33	0	1	0	6	1	1	5	24.6094	0	1	83	89	87	60	29	80	1	3	2	2	3	2	3	2	2	4	2	3	2	3	4	4	2	4	3	2	4	3	3	2	4	4	80	21	15	10	25
97	j0_arm_1	24	0	1	0	4	2	1	4	21.0962	0	0	84	17	50	99	50	75	3	2	2	3	4	3	4	1	4	3	2	3	3	4	4	4	3	4	4	4	4	4	4	4	4	4	78	27	16	16	32
98	j0_arm_1	29	0	1	0	6	1	0	4	22.5896	0	0	39	62	71	40	26	75	3	3	2	1	4	4	3	2	3	3	1	3	2	2	4	4	2	3	3	3	4	4	3	3	3	3	76	26	14	12	26
99	j0_arm_1	55	0		0	4	2	0	4	22.2041	0	0			79			84	4	4	2	2	3	4	4	4	3	3	3	3	3	4	4	4	3	4	3	3	4	4	3	3	4	3	74	31	15	12	27
100	j0_arm_1	56	1	1	2	6	1	1	5	27.4406	0	0	50	73	80	82	59	58	3	3	3	2	3	4	4	3	3	4	2	3	2	4	4	4	3	3	3	3	3	3	4	4	3	3	82	27	12	14	26
101	j0_arm_1	27	0	1	0	6	1	0	4	20.7031	0	0	66	72	66	83	30	84	2	2	3	1	4	3	3	3	2	4	2	3	2	4	3	3	3	4	3	3	3	3	4	4	4	4	80	22	14	14	28
102	j0_arm_1	29	0	2	0	6	6	0	4	21.7181	0	0	75	95	62	65	64	93	2	2	3	2	2	2	3	2	2	3	2	3	3	3	3	3	2	3	3	3	3	3	3	3	3	3	68	19	12	12	24
103	j0_arm_1	43	0	1	3	4	2	0	3	21.1927	0	1	65	28	64	61	40	84	2	3	3	4	2	2	3	2	2	2	3	2	2	2	3	3	2	2	3	3	3	3	3	3	4	4	54	22	14	12	26
104	j0_arm_1	57	0	1	1	4	2	0	4	40	0	1	65	50	69	65	24	82	2	3	1	2	4	3	4	4	2	3	3	3	2	2	4	3	1	3	3	3	3	3	3	3	3	4	64	28	13	12	25
105	j0_arm_1	39	0	2	0	4	1	1	5	38.5675	0	1	65	69	100	84	53	90	4	4	3	2	4	4	4	4	4	3	2	3	2	4	4	3	3	3	3	3	3	3	4	4	4	4	76	32	14	14	28
106	j0_arm_1	33	0	1	1	5	2	0	4	23.3067	0	1	65	81	74	82	27	79	2	2	3	2	2	3	4	3	3	3	2	3	3	3	3	3	2	3	3	3	4	4	3	3	4	4	68	23	16	12	28
107	j0_arm_1	45	0	1	2	5	1	0	4	20.2848	0	2	48
109	j0_arm_1	28	1	1	0	4	2	0	4	24.7245	0	1	28	50	23	73	0	20	1	1	4	3	1	2	2	1	3	1	3	3	3	1	2	3	1	3	3	4	3	2	3	2	2	2	48	15	9	12	21
110	j0_arm_1	27	0	1	0	5	1	0	4	26.7229	0	1	20	100	28	77	0	50	3	2	3	2	2	3	3	3	4	3	2	3	3	3	3	2	2	2	2	2	3	2	3	3	3	2	64	24	10	10	20
111	j0_arm_1	45	1	1		6	1	1	2	28.7543	0	0	50	72	50	45	58	58	2	2	3	2	3	2	2	2	2	3	2	3	3	3	2	3	4	3	3	2	3	3	3	3	3	3	70	19	12	11	23
112	j0_arm_1	35	1	1		5	1	0	4	25.0298	0	1	29	74	17	89	23	23	3	3	3	2	3	3	2	2	2	3	2	3	2	3	3	4	3	4	3	2	3	3	3	3	3	3	76	22	12	11	23
114	j0_arm_1	23	0	2	0	4	6	0	3	20.202	0	0	42
115	j0_arm_1	53	0	1	0	4	2	0	4	21.2953	0	1	47	52	50	36	34	90	3	3	2	3	3	3	3	3	3	3	2	3	3	2	2	3	3	3	2	2	3	3	2	2	3	2	66	27	11	8	19
116	j0_arm_1	53	0	1	0	4	2	0	4	21.2953	0	1	62	64	76	38	33	51	3	3	3	3	3	2	3	3	3	2	3	2	3	2	2	2	2	2	2		3	3	2	2	3	3	48	25	12	6	18
117	j0_arm_1	46	1	1	4	4	2	0	4	31.4627	3	1	23	24	84	27	24	35	4	4	1	3	4	3	4	4	4	2	3	1	3	3	3	4	2	2	1	2	3	2	2	2	3	2	52	34	10	7	17
118	j0_arm_1	33	0	1	1	5	2	0	5	44.9972	0	1	38	69	11	75	60	36	4	2	2	3	4	2	4	4	2	1	3	2	2	3	2	3	2	2									50	28
122	j0_arm_1	30	0	1	0	5	1	0	4	34.3506	4	1	93	94	62	86	85	87	2	2	3	2	3	3	3	2	2	4	1	4	1	3	4	3	3	3	3	3	3	3	3	3	3	3	88	21	12	12	24
123	j0_arm_1	37	1	1	3	5	1	1	6	28.7317	0	0	26	84	83	40	44	39	3	3	3	2	3	3	2	2	2	3	2	3	4	3		3	3	2	2	2	2	2	2	3	3	3		22	10	9	19
124	j0_arm_1	40	0	1	3	4	2	0	3	27.9155	4	1	3	27	50	71	0	25	2	2	3	2	3	3	3	2	3	3	3	3	3	2	3	3	3	2	3	3	3	2	4	4	4	3	62	22	12	14	26
125	j0_arm_1	41	1	1	2	6	1	1	3	25.4327	0	0	76	95	71	79	83	84	2	2	3	1	1	3	3	1	2	4	1	4	2	4	4	4	4	4	4	4	4	4	4	4	4	4	94	17	16	16	32
126	j0_arm_1	33	1	2	0	5	6	0	2	21.6333	0	0	50	50	50	50	50	50	3	2	1	2	2	2	2	2	2	2	2	2	2	2	2	2	2	2	2	2	2	2	2	2	2	2	54	21	8	8	16
127	j0_arm_1	50	0	1	1	4	2	0	5	24.0346	0	0	67	40	50	67	29	82	2	2	2	3	2	2	3	2	2	2	2	2	2	2	3	3	3	2	3	3	3	3	3	3	3	3	60	21	12	12	24
128	j0_arm_1	26	0	1	0	5	1	0	4	22.1367	0	1	84	72	67	48	18	72	3	2	3	2	4	4	3	3	3	3	1	3	2	3	3	4	3	3	3	3	4	4	3	3	4	4	78	26	16	12	28
129	j0_arm_1	23	0	1	0	5	6	1	4	25.4767	0	0	7	67	97	30	34	80	3	3	3	3	3	3	3	3	3	3	3	3	3	3	3	3	3	3	3	3	3	3	3	3	3	3	66	26	12	12	24
130	j0_arm_1	26	0	2	0	5	1	1	5	20.9572	0	1	40	14	100	10	85	93	4	4	2	3	4	4	4	4	3	3	2	3	3	4	4	4	4	4	1	2	4	3	3	2	4	4	80	33	15	8	23
131	j0_arm_1	26	1	1	0	5	2	0	5	23.5457	0	0	74	68	68	100	91	85	3	2	4	1	3	2	3	2	1	4	1	4	2	3	4	3	4	3	4	4	4	4	4	4	4	4	88	18	16	16	32
133	j0_arm_1	47	0	1	2	4	2	1	4	31.8878	3	0	29	63	67	28	35	10	2	2	3	2		3	4	4	4	3	2	2	3	4	4	3	2	3	1	1	2	2	2	2	2		68	23	6	6	12
134	j0_arm_1	36	0	1	0	5	1	0	4	21.4844	0	1	80	69	59	85	64	89	2	2	3	2	3	2	3	2	3	3	2	3	3	3	3	3	2	3	3	3	3	3	3	3	3	3	68	21	12	12	24
135	j0_arm_1	43	0	2	0	6	1	0	4	21.3382	0	0	25	14	71	0	0	14	2	2	3	4	2	3	3	3	3	2	1	2	4	4	2	4	4	1	2	1	1	1	1	1	1	1	64	24	4	5	9
136	j0_arm_1	26	1	1	0	5	1	0	4		0	0	46	80	36	83	84	70	3	2	2	3	2	4	4	2	4	4	1	4	1	4	3	3	3	4	3	4	4	4	4	3	3	3	90	27	14	14	28
137	j0_arm_1	60	0	1	0	4	1	1	4	30.7787	0	0	79	71	69	54	50	50	3	3	3	4	3	3	3	3	3	3	2	2	2	3		4	4	4	3	2	3	3	2	2	3	3		27	12	9	21
138	j0_arm_1	42	1	2	0	5	1	0	4	27.1706	0	0	83	100	0	64	65	91	3	2	3	1	4	4	4	3	2	4	2	4	2	4	4	4	3	4	3	2	4	4	3	2	4	4	88	25	16	10	26
139	j0_arm_1	26	1	1	0	5	1	0	2	30.4867	0	0	64	86	67	88		90	1	1	4	2	3	4	2	2	1	4	1	4	2	4	3	3	3	2	3	4	4	3	3	3	3	3	84	17	13	13	26
141	j0_arm_1	48	0	1	0	5	1	1	4	17.6254	0	0	68	72	83	17	58	81	4	4	2	3	3	4	4	3	2	3	2	3	1	4	4	4	4	4	2	2	3	3	2	2	4	4	84	30	14	8	22
142	j0_arm_1	23	0	1	0	5	1	0	3	26.0276	0	0	65	73	56	16	7	86	2	2	3	2	2	3	2	2	2	3	1	4	1	4	2	3	3	3	2	2	4	3	1	2	4	4	82	19	15	7	22
144	j0_arm_1	40	1	2	0	5	1	0	4	30.8397	0	2	22	50	64	39	33	50	3	2	2	3	3	3	2	2	3	3	2	3	4	2	2	2	1	1	2	1	2	2	2	3	3	3	54	24	10	8	18
145	j0_arm_1	56	1	2	0	4	2	0	4	25.4694	0	0	63	50	70	64	6	62	2	2	3	4	2	3	3	3	1	2	1	2	3	2	3	3	2	3	2	2	3	2	3	3	3	3	62	22	11	10	21
146	j0_arm_1	52	0	1	3	6	1	1	4	24.6097	0	1	47	79	79	15	16	79	3	3	2	3	3	3	3	3	2	3	2	3	2	3	3	3	3	3	2	2	3	3	2	2	3	3	72	26	12	8	20
147	j0_arm_1	33	0	1	1	4	2	0	4	18.9069	0	0	89	87	54	77	51	96	3	2	2	1	2	2	1	2	1	3	2	3	3	2	2	3	2	3	3	3	4	3	4	4	4	4	64	17	15	14	29
148	j0_arm_1	61	0	2	0	4	1	0	4	22.3094	0	2	41	74	70	5	5	86	4	3	2	3	3	4	1	1	1	3	3	2	4	3	3	4	3	3	1	2	4	4	1	1	4	4	62	23	16	5	21
149	j0_arm_1	27	0	1	0	5	5	0	4	26.4381	0	1	43	67	55	13	0	59	2	2	3	3	3	3	3	2	3	3	1	3	4	2	2	2	2	2	2	2	3	2	1	3	3	3	62	23	11	8	19
150	j0_arm_1	31	0	1	2	4	1	0	3	20.9573	0	1	81	73	24	73	35	82	2	1	3	1	1	2	1	1	1	3	1	4	3	3	3	3	2	3	3	3	4	4	4	4	4	4	76	12	16	14	30
151	j0_arm_1	51	0	2	1	4	1	0	4	26.5625	0	0		64	50	50	21	67	2	2	3	2	2	4	2	2	2	3	3	3	4	3	3	3	2	3	3	2	3	3	2	3	4	4	62	20	14	10	24
153	j0_arm_1	29	1	2	0	5	1	0	4	24.6914	0	1	71	75	65	76	67	94	2	2	3	2	2	3	3	2	2	3	2	3	3	3	3	3	3	3	3	3	3	3	3	3	3	3	70	20	12	12	24
154	j0_arm_1	48	0	1	1	4	2	0	4	22.4059	0	0	19	50	84	22	4	50	2	3	2	3	3	4	3	2	2	2	3	3	2	3	2	4	2	2	2	1	3	2	2	2	3	2	60	25	10	7	17
155	j0_arm_1	55	1	1	0	4	2	0	4	30.0408	0	1	62	71	46	47	50	61	3	2	3	2	3	2	2	2	2	3	2	3	3	2	2	2	2	3	1	1	3	2	1	2	3	2	62	20	10	5	15
156	j0_arm_1	40	0	1	2	3	2	1	4	27.3356	0	0	23	70	72		24	75	3	3	2	2	4	4	4	3	2	3	2	3	4	3	3	3	3	3	2	2	3	2	3	3	3	3	68	28	11	10	21
157	j0_arm_1	44	0	1	1	4	2	0	4	18.7328	0	1	32	50	50	31	11	50	3	2	3	3	3	3	1	2	1	3	2	3	3	3	2	3	3	3	3	2	3	3	3	2	3	3	68	20	12	10	22
158	j0_arm_1	29	1	1	0	5	1	0	4	19.0311	0	0	36	50	99	58	26	43	3	3	1	3	4	4	4	3	3	3	1	3	2	4	3	4	2	2	2	3	1	1	3	3	3	3	76	31	8	11	19
159	j0_arm_1	32	0	1	0	6	1	0	4	21.6311	0	1	97	97	100	81	83	78	2	2	4	1	3	4	4	3	1	4	1	4	3	4	4	4	4	3	4	3	4	4	4	4	4	4	90	21	16	15	31
161	j0_arm_1	51	0	1	2	4	2	1	4	31.0979	1	0		35	84	67	5	70	3	3	3	2	3	3	3	3	1	2	2	2	4	2	3	3	1	2	1	3	3	3	3	3	4	4	52	23	14	10	24
162	j0_arm_1	46	0	1	1	4	2	0	4	28.7105	0	1	50	100	2	0	0	78	1	1	4	3	1	3	4	1	4	4	1	4	4	1	1	1	1	1	3	1	3	1	1	1	4	4	60	19	12	6	18
163	j0_arm_1	62	0		0	4	2	0	4	21.875	0	1	45	67	28	19	37	19	2	2	3	2	2	2	3	2	2	3	2	3	3	2		3	2	2	2	2	3	2	2	2	3	2		19	10	8	18
164	j0_arm_1	52	0	2	1	6	1	1	4	20.4783	0	0	73	90	79	68	50	91	3	2	3	1	3	4	4	3	2	4	1	4	3	4	4	4	2	4	3	3	4	4	2	2	4	4	88	24	16	10	26
165	j0_arm_1	30	0	2	0	4	5	0	4	24.6094	0	1	4	72	50	12	10	49	1	3	2	2	2	4	3	2	3	4	1	4	1	3	3	3	2	1	2	1	3	3	1	1	2	2	80	23	10	5	15
166	j0_arm_1	56	1	1	1	4	2	0	4	26.1225	0	1	9	85	50	82	15	98	2	2	3	1	2	1	2	1	1	3	1	4	4	2	2	3	1	2	4	4	4	4	4	4	4	4	66	14	16	16	32
167	j0_arm_1	38	0	1	2	5	1	0	3	20.8307	0	0	66	93	72	61	3	90	2
168	j0_arm_1	36	0	1	2	5	2	0	4	19.2234	0	0	50	50	67	50	39	63	4	3	2	2	3	4	4	3	3	3	3	3	3	4	4	3	2	2	3	3	3	3	3	2	3	3	66	29	12	11	23
169	j0_arm_1	31	0	1	0	5	1	0	4	31.8878	0	1	11	70	0	0	50	69	2	1	4	1	2	3	2	1	4	3	3	3	4	3	1	1	1	1	2	2	3	3	2	2	4	4	48	17	14	8	22
170	j0_arm_1	40	0	1	2	3	2	1	4	27.3356	0	0	50	76	79	39	15	67	3	3	2	3	3	3	3	3	3	3	2	3	3	3	3	3	3	2	2	2	2	2	2	3	3	3	68	27	10	9	19
172	j0_arm_1	46	0	1	2	6	1	1	4	24.8591	0	0	8	94	99	11	11	55	3	3	2	2	3	4	4	3	2	4	2	4	2	4	4	4	1	3	1	2	3	3	2	2	3	3	82	27	12	7	19
173	j0_arm_1	51	0	1	2	4	2	0	4	31.6406	0	0	29	21	100	100	0	60	2	4	1	4	3	3	4	3	4	3	2	3	3	4	3	3	3	3	3	3	2	2	4	4	3	3	72	31	10	14	24
175	j0_arm_1	39	0	2	2	4	1	0	4	18.7109	0	0	78		50	61		80	3	1	2	2	2	2	2	1	2	4	2	3	3	3	3	3	3	2	3	3	3	3	3	3	4	3	72	18	13	12	25
176	j0_arm_1	26	0	1	0	4	1	1	4	28.959	0	1	75	65	78	85	74	86	4	2	3	3	3	3	4	4	4	3	2	3	3	3	3	4	4	4	3	4	4	4	4	4	4	4	76	29	16	15	31
[truncated: 2 more columns]
